# Supplementary material for: Metabolomics Reveals the Allelopathic Potential of the Invasive Plant Eupatorium adenophorum
Source: Plants (Basel). 2021 Jul 19;10(7):1473. doi: 10.3390/plants10071473 (PMC8309375; doi:10.3390/plants10071473)
Supplement: Supplementary file 1 [file plants-10-01473-s001.zip]

Archive with 1 entries (1 files):
- plants-1265750-supplementary.pdf
